# Supplementary material for: Impacts of NO2 on Urban Air Quality and Causes of Its High Ambient Levels: Insights from a Relatively Long-Term Data Analysis in a Typical Petrochemical City in the Bohai Bay Region, China
Source: Toxics. 2025 Mar 13;13(3):208. doi: 10.3390/toxics13030208 (PMC11946341; doi:10.3390/toxics13030208)
Supplement: Supplementary file 1 [file toxics-13-00208-s001.zip]

Archive with 1 entries (1 files):
- toxics-3500070-supplementary.pdf
